# Supplementary material for: Leukemic Cells Hijack Stromal Bioelectricity to Reprogram the Bone Marrow Niche via CaV1.2‐Dependent Mechanisms
Source: Adv Sci (Weinh). 2025 Aug 20;12(39):e08940. doi: 10.1002/advs.202508940 (PMC12533209; doi:10.1002/advs.202508940)
Supplement: Supplementary file 2 — Supporting Information [file ADVS-12-e08940-s002.xlsx]

## Sheet: Suppl. Table S1
Supplementary Table S1: List of MSCs used along the manuscript, detailing the specific experiments in which samples were used, organized by figure number. Genetics of AML patients from whom MSCs were derived are also reported.
		Figure 1													Figure 2																					Figure 3											Figure 4
		1a	1b	1c	1d	1e	1f	1g	1h	1i	1j				2a	2b	2c	2d				2e	2f		2g			2h				2i		2j		3a	3b	3c	3d	3e	3f	3g		3h			4a	4b	4c
	GENETIC MARKER										Ouabain	Kgluc	IVM	Lubi				h-MSCs	Kgluc	Ouabain	AML-MSCs	AML-MSCs	h-MSCs	AML-MSCs	h-MSCs	h-MSCs+K gluc	AML-MSCs	h-MSCs	h-MSCs+K gluc	h-MSCs+ouabain	AML-MSCs	h-MSCs	AML-MSCs	h-MSCs	AML-MSCs							h-MSCs+blood cells	h-MSCs+blood cells CBX	h-MSCs+blood cells 3days	h-MSCs+blood cells 6days	h-MSCs+blood cells 6days WO
AML-MSC#1	t(8;21)RUNX1::RUNX1T1+KIT mut	x	x	x	x																						x
AML-MSC#2	t(8;21)RUNX1::RUNX1T1				x	x																																									x	x	x
AML-MSC#3	no marker					x	x	x
AML-MSC#4	no marker					x
AML-MSC#5	no marker					x	x														x						x
AML-MSC#6	no marker					x																					x				x
AML-MSC#7	no marker					x							x														x
AML-MSC#8	inv(16)CBFB::MYH11					x							x														x
AML-MSC#9	no marker					x								x
AML-MSC#10	no marker					x																													x
AML-MSC#11	t(10;11)KMT2A::MLLT10					x	x																				x
AML-MSC#12	inv(16)CBFB::MYH11				x	x															x																										x	x	x
AML-MSC#13	t(8;21)RUNX1::RUNX1T1+KIT mut					x								x													x
AML-MSC#14	no marker					x								x													x
AML-MSC#15	inv(16)CBFB::MYH11+KITmut					x																					x
AML-MSC#16	FLT3-ITD						x														x												x														x	x	x
AML-MSC#17	FLT3-ITD						x
AML-MSC#18	t(9;11)KMT2A::MLLT3												x	x
AML-MSC#19	t(9;11)KMT2A::MLLT3																							x							x		x		x												x	x	x
AML-MSC#20	t(11;19)KMT2A::MLLT1													x													x
AML-MSC#21	inv(16)CBFB::MYH11+KIT mut																										x
AML-MSC#22	inv(16)CBFB::MYH11				x																						x
AML-MSC#23	t(8;21)RUNX1::RUNX1T1																				x						x				x		x		x													x	x
AML-MSC#24	t(3;5)NPM1::MLF1																				x			x											x
AML-MSC#25	t(5;11)NUP98::NSD1+FLT3-ITD																				x
AML-MSC#26	FLT3-ITD+NPM1 mut																				x
AML-MSC#27	NPM1 mut																							x											x
AML-MSC#28	inv(16)CBFB::MYH11
AML-MSC#29	inv(16)CBFB::MYH11	x	x	x
AML-MSC#30	t(10;11)KMT2A::MLLT10
AML-MSC#31	no marker	x	x	x
AML-MSC#32	no marker																										x
AML-MSC#33	t(5;11)NUP98::NSD1+FLT3-ITD
AML-MSC#34	t(8;21)RUNX1::RUNX1T1
AML-MSC#35	t(8;16)KAT6A::CREBBP
AML-MSC#36	FLT3-ITD+NPM1 mut
AML-MSC#37	t(10;11)PICALM::MLLT10
AML-MSC#38	t(8;21)RUNX1::RUNX1T1
AML-MSC#39	t(5;11)NUP98::NSD1+FLT3-ITD
AML-MSC#40	inv(16)CBFB::MYH11
AML-MSC#41	t(8;21)RUNX1::RUNX1T1																										x
AML-MSC#42	FLT3-ITD																										x
AML-MSC#43	t(5;11)NUP98::NSD1																										x
AML-MSC#44	t(8;21)RUNX1::RUNX1T1																										x
AML-MSC#45	no marker																										x
AML-MSC#46	t(10;11)KMT2A::MLLT10																										x
AML-MSC#47	t(8;21)RUNX1::RUNX1T1																										x
AML-MSC#48	FLT3-ITD																										x
AML-MSC#49	inv(16)CBFB::MYH11+KIT mut
AML-MSC#50	t(16;16)CBFA2T3::GLIS2																										x
AML-MSC#51	no marker																										x
AML-MSC#52	no marker
AML-MSC#53	no marker
AML-MSC#54	no marker
h-MSC#1		x	x	x	x	x					x																										x	x (two independent exp)		x		x	x	x	x	x
h-MSC#2		x	x	x			x											x		x																			x
h-MSC#3		x	x	x	x	x	x								x	x	x	x (two independent exp)	x (two independent exp)	x (two independent exp)		x	x		x (2 volte)	x (2 volte)		x (two independent exp)	x (two independent exp)	x		x		x			x	x (three independent exp)	x			x (two independent exp)		x (two independent exp)
h-MSC#4					x	x					x	x (two independent exp)										x			x	x		x	x	x		x		x		x	x	x
h-MSC#5					x	x	x	x			x				x	x	x	x	x	x			x		x	x						x		x				x (two independent exp)	x	x
h-MSC#6						x																																x			x
h-MSC#7						x									x	x	x											x	x									x (two independent exp)
h-MSC#8						x													x			x			x			x	x			x		x				x		x		x	x	x	x	x
h-MSC#9											x												x									x		x				x (two independent exp)
h-MSC#10												x			x	x	x											x	x	x		x		x				x
h-MSC#11										x												x
h-MSC#12										x (two independent exp)													x		x			x	x					x							x (two independent exp)	x	x	x	x	x
h-MSC#13							x																																x
h-MSC#14																																										x		x
h-MSC#15															x	x	x
h-MSC#16									x																																	x		x
h-MSC#17									x (two independent exp)	x
h-MSC#18
h-MSC#19									x
h-MSC#20
h-MSC#21
h-MSC#22
h-MSC#23
h-MSC#24
h-MSC#25
h-MSC#26
[truncated: 46 more columns]

## Sheet: Suppl. Table S2
Supplementary Table S2: Vmem measurement across different AML- or h-MSCs used in the study.
	Patient/healty donor	Patient AML genetic subgroup		DIBAC intensity average (from 1 to 4 replicates, min 100 cells quantified/replicate)	DIBAC intensity average
AML-MSCs	AML#3	no marker	no marker	32183.5	29993.5
	AML#4		no marker	31162.8
	AML#5		no marker	30387.5
	AML#6		no marker	30103.5
	AML#7		no marker	26579
	AML#9		no marker	30754
	AML#10		no marker	27023
	AML#14		no marker	31755
	AML#11	KMT2A-rearranged	t(10;11)KMT2A::MLLT10	26090	28628
	AML#19		t(9;11)KMT2A::MLLT3	30669.5
	AML#30		t(10;11)KMT2A::MLLT10	29124.4
	AML#2	CBF-rearranged	t(8;21)RUNX1::RUNX1T1	30451.1	31879.9
	AML#8		inv(16)CBFB::MYH11	28117.7
	AML#12		inv(16)CBFB::MYH11	38132
	AML#13		t(8;21)RUNX1::RUNX1T1+KIT mut	33387
	AML#15		inv(16)CBFB::MYH11+KITmut	33545
	AML#34		t(8;21)RUNX1::RUNX1T1	27646.5
	AML#33	t(5;11)+FLT3ITD	t(5;11)NUP98::NSD1+FLT3-ITD	27253.9	27253.9
	AML#35	t(8;16)	t(8;16)KAT6A::CREBBP	28866.7	28866.7
h-MSCs	H#1	healty donor		17841	20931.3
	H#3			15591
	H#4			26095
	H#5			22409.6
	H#6			20537.5
	H#7			22646.9
	H#8			21398.4

## Sheet: Suppl. Table S3
Supplementary Table S3: EnrichR output for differentially regulated gene sets (Gene Ontology-Biological Processes, adjusted p-value<0,1) by analyzing the over-expressed genes in AML-MSCs compared to h-MSCs (fold change >1).
Term	Overlap	P-value	Adjusted P-value	Genes
Positive Regulation of Intracellular Signal Transduction (GO:1902533)	56/652	4.67479e-09	7.42306e-06	CD40;HTR2B;PTEN;IFI35;LITAF;OASL;FGF7;NAMPT;CASP1;TRIM25;PDGFRB;PDGFRA;PTGIS;KSR1;RSAD2;UNC5B;ARRDC3;IRAK3;MID2;TGFBR1;DDIT3;SELENOP;CHI3L1;RBCK1;CARD16;ALPK1;TLR3;TSPYL5;BIRC3;AVPI1;DDR2;PDGFA;PIK3R1;DDX60;EFNA5;EGFR;RTN4;BCL2L11;PDGFD;SLC38A9;APOL3;MAP4K4;TCF7L2;GDF15;VDR;INSR;FN1;AKR1C3;TNFRSF10B;NMI;KLF2;VEGFA;BST2;IL6;P2RX4;FGFR1
Defense Response to Virus (GO:0051607)	27/198	5.23304e-09	7.42306e-06	IFITM1;ZNF395;IFI6;IFIT1;DDX60;SAMHD1;IFIT3;IFI44L;IFIT2;OASL;IFIH1;CASP1;TRIM25;RSAD2;APOBEC3G;MX2;ISG15;MID2;BST2;PLSCR1;IL6;IFI27;NDUFAF4;DDIT4;BCL2;IRF7;TLR3
+ Reg of Phosphatidylinositol 3-Kinase/Prot Kinase B Signal Transduction (GO:0051897)	21/162	6.16876e-07	0.000583359	PDGFRB;PDGFRA;TCF7L2;UNC5B;GDF15;INSR;FN1;AKR1C3;PDGFA;EFNA5;RTN4;TGFBR1;EGFR;VEGFA;P2RX4;PDGFD;SELENOP;CHI3L1;TSPYL5;FGFR1;DDR2
Regulation of Phosphatidylinositol 3-Kinase/Protein Kinase B Signal Transduction (GO:0051896)	23/219	7.25009e-06	0.00511701	PDGFRB;PDGFRA;TCF7L2;UNC5B;GDF15;INSR;FN1;AKR1C3;PTEN;PDGFA;EFNA5;EGFR;RTN4;TGFBR1;VEGFA;P2RX4;DDIT3;PDGFD;SELENOP;CHI3L1;TSPYL5;DDR2;FGFR1
Regulation of Cell Migration (GO:0030334)	38/479	9.48845e-06	0.00511701	BEX4;IFITM1;CSF1;SYNPO2;LEF1;PTEN;PDGFA;ADARB1;CLDN1;EGFR;SYNE2;RTN4;CXCL16;TTBK2;FYCO1;FGF7;PDGFD;SAP30L;PDPN;CYP1B1;CTSH;PLXNC1;SLIT2;SRGAP2;SRGAP1;MAP4K4;PDGFRB;PDGFRA;HSPA5;SEMA6D;INSR;MITF;TGFBR1;VEGFA;BST2;CXCL12;SPATA13;OGT
Regulation of Cell Population Proliferation (GO:0042127)	53/769	1.10305e-05	0.00511701	IFITM1;BTG1;CSF1;PTEN;HTR2B;SIX1;ADARB1;IFI35;IFIT3;FGF7;FTH1;RPS6KA2;NAMPT;CYP1B1;CTSH;DIS3L2;MAGI1;PDGFRB;PDGFRA;KSR1;TBC1D8;ECRG4;PLAAT4;TGFBR1;SFRP4;HCK;GAREM1;ARHGEF2;IL6ST;TSPYL5;BEX4;PTGFR;PDGFA;EGFR;CLMN;PDGFD;PDPN;TCF7L2;TSLP;VDR;INSR;FN1;AKR1C3;NMI;WARS1;VEGFA;CXCL11;IL6;NR4A3;CCPG1;BCL2;CD200;FGFR1
Response to Cytokine (GO:0034097)	16/123	1.26257e-05	0.00511701	SERPINA3;IFITM1;MX2;LEF1;ISG15;IRAK3;CXCL16;BST2;PLSCR1;LAMP3;SELENOP;BCL2;CHI3L1;IL6ST;XAF1;TIMP4
Negative Regulation of Extrinsic Apoptotic Signaling Pathway in Absence of Ligand (GO:2001240)	7/24	1.85663e-05	0.00585249	EYA1;UNC5B;EYA4;IFI6;BCL2;KLF4;MAP2K5
Negative Regulation of Signal Transduction in Absence of Ligand (GO:1901099)	7/24	1.85663e-05	0.00585249	EYA1;UNC5B;EYA4;IFI6;BCL2;KLF4;MAP2K5
Negative Regulation of Viral Process (GO:0048525)	11/66	2.80566e-05	0.00795965	IFIH1;BST2;IFITM1;PLSCR1;RSAD2;APOBEC3G;ISG15;PTX3;IFIT1;MID2;OASL
Regulation of Extrinsic Apoptotic Signaling Pathway in Absence of Ligand (GO:2001239)	7/28	5.58101e-05	0.0135791	EYA1;UNC5B;EYA4;IFI6;BCL2;KLF4;MAP2K5
Negative Regulation of Viral Genome Replication (GO:0045071)	9/48	5.74374e-05	0.0135791	IFIH1;BST2;IFITM1;PLSCR1;APOBEC3G;RSAD2;ISG15;IFIT1;OASL
Taurine Metabolic Process (GO:0019530)	4/8	0.00011613	0.0253432	PTER;FMO3;CDO1;CSAD
Regulation of Viral Genome Replication (GO:0045069)	10/66	0.000148089	0.0296797	IFIH1;BST2;IFITM1;PLSCR1;RSAD2;APOBEC3G;ISG15;ADARB1;IFIT1;OASL
Skeletal System Morphogenesis (GO:0048705)	8/43	0.000156925	0.0296797	PDGFRA;WWOX;SFRP4;MMP13;ANKRD11;SIX1;TGFBR1;FGFR1
Negative Regulation of Cytokine-Mediated Signaling Pathway (GO:0001960)	10/67	0.000168375	0.029855	USP25;IL6;IRAK3;SLIT3;ISG15;CARD16;SLIT2;IL6ST;SAMHD1;PARP14
Negative Regulation of Transcription by RNA Polymerase II (GO:0000122)	47/732	0.000187508	0.0305232	FOXC1;NFIX;LEF1;ZBTB20;BACH2;GLIS2;HMBOX1;EDNRB;SAP30L;PRDM16;MXI1;HIVEP1;NDN;TBL1X;LRRFIP1;ZBED6;MAP2K5;TGIF1;CBX7;TCF7L2;TCF7L1;VDR;FST;IRF2BP2;NR1D2;MITF;KLF4;PARP9;KLF2;POU6F1;VEGFA;KLF8;PER2;NR4A2;ZEB2;MAF;NR4A3;IFI27;NFIB;TBL1XR1;DDIT3;CREBRF;IRF7;FOSB;TRIB3;OGT;ATF3
Integrated Stress Response Signaling (GO:0140467)	7/34	0.000208967	0.0305232	HERC5;MAF;CEBPD;DDIT3;CEBPG;NFE2L3;FOS
Positive Regulation of Protein Phosphorylation (GO:0001934)	17/171	0.000214699	0.0305232	NIBAN1;RARRES2;PDGFA;EFNA5;EGFR;VEGFA;C3;FGF7;IL6;PDZD2;RAP1A;CHI3L1;WDFY2;ARHGEF2;FAM20A;MAP3K5;DDR2
Positive Regulation of Cell Migration (GO:0030335)	27/344	0.000215179	0.0305232	CSF1;SYNPO2;LEF1;PDGFA;CLDN1;EGFR;RTN4;SYNE2;CXCL16;FYCO1;PDGFD;PDPN;CTSH;MAP4K4;TNFSF18;PDGFRB;PDGFRA;HSPA5;PRKCE;INSR;SEMA6D;FN1;TGFBR1;VEGFA;CXCL12;ARHGEF2;DDR2
Positive Regulation of DNA-templated Transcription (GO:0045893)	72/1274	0.000226842	0.0306453	CDKN1C;CD40;PTEN;SIX1;LITAF;NAMPT;CAPN3;SPX;MAP3K5;DDX17;DTX3L;RFX3;MITF;EBF3;FOS;PARP9;TGFBR1;PLSCR1;ZEB2;TBL1XR1;DDIT3;MORF4L2;IRF7;NCOA7;ARHGEF2;PLCB1;ATF3;TLR3;ZNF395;BEX2;FOXC1;NFIX;AKNA;EPAS1;KMT2C;CEBPG;LEF1;PIK3R1;EGFR;NPAS2;GLIS2;NPAS3;PDZD2;PRDM16;HIVEP1;APOE;TBL1X;ZNF423;MAP2K5;ZBED3;ZNF462;WWOX;EGR1;TCF7L2;EGR2;TCF7L1;HSPA5;PCGF5;VDR;NR1D2;KLF4;KLF2;VEGFA;NR4A2;IL6;RYBP;NR4A3;NFIA;NFI…
Regulation of Apoptotic Process (GO:0042981)	45/704	0.000282001	0.0337252	BEX2;ZFAND6;LEF1;HTR2B;IFI6;PIK3R1;EGFR;IFIT3;RTN4;IFIT2;SOCS2;BCL2L11;TRIM2;RPS6KA2;PDPN;CYP1B1;CTSH;CAPN3;SLIT2;PHLDA1;MAP3K5;MAP4K4;EGLN1;TNFSF18;EGR1;TSLP;HSPA5;DAPK1;DAPK2;ASNS;TNFRSF10B;SERPINB9;PNMA2;VEGFA;SFRP4;HCK;GCLC;IL6;RYBP;MORF4L2;JMY;BCL2;IL6ST;EVI2B;BIRC3
Positive Regulation of Cell Population Proliferation (GO:0008284)	34/484	0.000291722	0.0337252	PTGFR;CSF1;LEF1;HTR2B;PTEN;PDGFA;PIK3R1;EGFR;FGF7;PDGFD;NAMPT;RBPMS2;CTSH;PDGFRB;PDGFRA;TCF7L2;TSLP;INSR;FN1;AKR1C3;TBC1D8;TGFBR1;VEGFA;BST2;HCK;IL6;GAREM1;NR4A3;CCPG1;BCL2;IL6ST;TSPYL5;DDR2;FGFR1
Platelet-Derived Growth Factor Receptor Signaling Pathway (GO:0048008)	5/17	0.000293939	0.0337252	PDGFRB;PDGFRA;NR4A3;PDGFD;PDGFA
Negative Regulation of Extrinsic Apoptotic Signaling Pathway (GO:2001237)	10/72	0.000308336	0.0337252	TCF7L2;EYA1;UNC5B;EYA4;IFI6;BCL2;ARHGEF2;KLF4;TGFBR1;MAP2K5
Diterpenoid Metabolic Process (GO:0016101)	6/26	0.000309078	0.0337252	ALDH3A2;ADH1B;CYP4V2;RARRES2;AKR1C3;DHRS3
Positive Regulation of Transcription by RNA Polymerase II (GO:0045944)	58/983	0.000322781	0.0339159	CD40;PTEN;SIX1;LITAF;NAMPT;SPX;DDX17;RFX3;MITF;FOS;PLSCR1;ZEB2;TBL1XR1;DDIT3;IRF7;NCOA7;ARHGEF2;ATF3;TLR3;ZNF395;BEX2;FOXC1;NFIX;AKNA;EPAS1;KMT2C;CEBPG;LEF1;PIK3R1;EGFR;GLIS2;PDZD2;MED31;HIVEP1;TBL1X;MAP2K5;ZBED3;ZNF462;WWOX;EGR1;TCF7L2;EGR2;TCF7L1;HSPA5;PCGF5;VDR;NR1D2;KLF4;KLF2;VEGFA;NR4A2;IL6;NR4A3;NFIA;NFIB;CREBRF;TCEA1;OGT
Positive Regulation of Vascular Endothelial Growth Factor Production (GO:0010575)	6/27	0.000385035	0.0375289	C3;C5;IL6;CYP1B1;PTGS2;IL6ST
Positive Regulation of Cell Activation (GO:0050867)	5/18	0.000394643	0.0375289	SELENOP;PLA2G4A;CAPN3;SVEP1;PEAR1
Regulation of Cold-Induced Thermogenesis (GO:0120161)	15/148	0.000403125	0.0375289	EPAS1;LAMA4;ARRDC3;G0S2;VEGFA;PER2;ADAMTS5;DDIT3;PRDM16;ALPL;LETMD1;ZNF423;OGT;IL18R1;MAP2K6
Positive Regulation of Cell Motility (GO:2000147)	21/249	0.00041008	0.0375289	PDGFRB;PDGFRA;CSF1;HSPA5;INSR;SYNPO2;SEMA6D;LEF1;PDGFA;CLDN1;EGFR;SYNE2;TGFBR1;VEGFA;CXCL16;FYCO1;CXCL12;PDGFD;PDPN;CTSH;MAP4K4
Positive Regulation of Hemoglobin Biosynthetic Process (GO:0046985)	3/5	0.00047896	0.0399736	SLC25A37;SLC6A9;KLF4
Regulation of Keratinocyte Migration (GO:0051547)	4/11	0.000500747	0.0399736	EPB41L4B;FGF7;PTEN;MAP4K4
Defense Response to Tumor Cell (GO:0002357)	4/11	0.000500747	0.0399736	ZNF395;DAPK1;TNFRSF10B;KLF4
Positive Regulation of Platelet Activation (GO:0010572)	4/11	0.000500747	0.0399736	SELENOP;PLA2G4A;SVEP1;PEAR1
Cellular Response to Cytokine Stimulus (GO:0071345)	23/289	0.000507243	0.0399736	EGR1;FOXC1;PTGIS;TSLP;DAPK1;ZFAND6;LEF1;IRAK3;PIK3R1;IFIT1;ZFP36L2;SOCS2;HCK;IL6;CXCL12;CASP1;IL21R;CHI3L1;ST3GAL6;ARHGEF2;IL6ST;HLA-DPA1;JAK1
Retinoid Metabolic Process (GO:0001523)	9/64	0.000556617	0.0411443	ALDH1A3;ADH1B;CYP4V2;RARRES2;RBP1;AKR1C3;CYP1B1;ALDH8A1;DHRS3
Regulation of Protein Phosphorylation (GO:0001932)	14/137	0.000572234	0.0411443	NIBAN1;RARRES2;FN1;PDGFA;C9ORF72;EGFR;VEGFA;C3;PDZD2;SESN2;WDFY2;FAM20A;SLIT2;ZBED3
Regulation of Platelet Activation (GO:0010543)	6/29	0.00058011	0.0411443	PDGFRA;SELENOP;PDGFA;PLA2G4A;SVEP1;PEAR1
Regulation of Vascular Endothelial Growth Factor Production (GO:0010574)	6/29	0.00058011	0.0411443	C3;C5;IL6;CYP1B1;PTGS2;IL6ST
Fat Cell Differentiation (GO:0045444)	9/65	0.000625197	0.0432606	NR4A2;PER2;TCF7L2;EGR2;NR4A3;PRDM16;ERAP1;KLF4;PSMB8
Positive Regulation of Apoptotic Process (GO:0043065)	24/313	0.000658794	0.0445	CD40;BTG1;PTGIS;DAPK1;DAPK2;AKR1C3;TNFRSF10B;PNMA2;TPD52L1;TGFBR1;IFIT2;SFRP4;IL6;RYBP;BCL2L11;RPS6KA2;DDIT3;JMY;BCL2;CYP1B1;CTSH;SLIT2;PHLDA1;MAP3K5
Positive Regulation of Nitric Oxide Biosynthetic Process (GO:0045429)	6/30	0.000702648	0.0455022	P2RX4;INSR;APOE;PTGS2;KLF4;KLF2
Cell Surface Receptor Protein Tyrosine Kinase Signaling Pathway (GO:0007169)	23/296	0.000705709	0.0455022	PDGFRB;PDGFRA;FOXC1;CSF1;INSR;RARRES2;PDGFA;PIK3R1;EFNA5;MTSS1;VEGFA;SOCS2;HCK;FGF7;EFNB3;NR4A3;PDGFD;NAMPT;DDIT4;PXDN;PLCB1;DDR2;FGFR1
Cellular Response to Fluid Shear Stress (GO:0071498)	4/12	0.000729169	0.04597	KLF4;KLF2;MAP2K5;MTSS1
Positive Regulation of DNA-binding Transcription Factor Activity (GO:0051091)	16/174	0.000772175	0.0476231	TNFSF18;BEX2;TCF7L1;CAMK1D;CEBPG;MID2;IL6;DDIT3;CAPN3;TRIM25;CARD16;RBCK1;ARHGEF2;CD200;IL18R1;DDR2
Regulation of Catabolic Process (GO:0009894)	10/81	0.000801555	0.0483833	DRAM1;DAPK1;LAMP3;DAPK2;DDIT3;RARRES2;RAB39B;TRIB3;C9ORF72;DEPP1
Positive Regulation of Nitric Oxide Metabolic Process (GO:1904407)	6/31	0.000844282	0.0498079	P2RX4;INSR;APOE;PTGS2;KLF4;KLF2
Positive Regulation of RNA Biosynthetic Process (GO:1902680)	36/555	0.00086027	0.0498079	CDKN1C;FOXC1;LEF1;SIX1;NPAS2;GLIS2;NPAS3;PRDM16;CAPN3;APOE;TBL1X;ZNF423;MAP3K5;EGR1;TCF7L2;EGR2;TCF7L1;DTX3L;RFX3;NR1D2;MITF;EBF3;FOS;KLF4;PARP9;KLF2;TGFBR1;IL6;RYBP;NFIB;TBL1XR1;DDIT3;MORF4L2;IRF7;PLCB1;OGT
Regulation of Hemoglobin Biosynthetic Process (GO:0046984)	3/6	0.000931509	0.0521578	SLC25A37;SLC6A9;KLF4
Regulation of Peptidyl-Tyrosine Phosphorylation (GO:0050730)	7/43	0.000937627	0.0521578	FGF7;IL6;PDGFA;ARHGEF2;EFNA5;EGFR;VEGFA
Negative Regulation of Protein Phosphorylation (GO:0001933)	10/83	0.000971499	0.0530027	NIBAN1;ERRFI1;PARD3;PTEN;TRIB3;SLIT2;C9ORF72;PPM1E;WARS1;ZBED3
Respiratory System Development (GO:0060541)	6/32	0.00100694	0.0538997	FGF7;SMCHD1;CHD7;PDPN;CHI3L1;VEGFA
Positive Regulation of MAPK Cascade (GO:0043410)	26/362	0.0010551	0.0554318	CD40;HTR2B;PDGFA;EGFR;FGF7;RAP1A;PDGFD;NAMPT;APOE;ANKRD6;MAP3K5;PDGFRB;PDGFRA;KSR1;GDF15;INSR;TPD52L1;VEGFA;SH3RF3;IL6;GAREM1;CHI3L1;PLCB1;TLR3;AVPI1;FGFR1
Negative Regulation of Programmed Cell Death (GO:0043069)	27/382	0.00108199	0.0558111	ZFAND6;LEF1;IFI6;HTR2B;PIK3R1;SLC7A11;IFIT3;EGFR;SOCS2;FTH1;PDPN;CTSH;CAPN3;MAP4K4;TNFSF18;TSLP;HSPA5;ASNS;SERPINB9;VEGFA;HCK;GCLC;IL6;BCL2;IL6ST;EVI2B;BIRC3
Regulation of Canonical NF-kappaB Signal Transduction (GO:0043122)	21/270	0.00116713	0.0591277	CD40;INSR;ZFAND6;HTR2B;TNFRSF10B;IRAK3;KLF4;LITAF;MID2;VEGFA;BST2;NAMPT;CASP1;TRIM25;CAPN3;RBCK1;CARD16;ALPK1;APOL3;MAP2K5;BIRC3
Regulation of Nitric Oxide Biosynthetic Process (GO:0045428)	7/45	0.00123857	0.061646	PTGIS;P2RX4;INSR;APOE;PTGS2;KLF4;KLF2
Positive Regulation of Multicellular Organismal Process (GO:0051240)	28/407	0.00132508	0.0627207	FOXC1;EPAS1;LEF1;HTR2B;SIX1;RTN4;SAP30L;PRDM16;PDPN;APOE;SOX6;ZBED3;TCF7L2;VDR;FST;RFX3;G0S2;ECRG4;PLAAT4;TGFBR1;VEGFA;PER2;IL6;CXCL12;ALPL;LETMD1;PLCB1;OGT
Cellular Response to Interleukin-6 (GO:0071354)	5/23	0.00132917	0.0627207	IL6;PTGIS;ST3GAL6;IL6ST;JAK1
Cholesterol Efflux (GO:0033344)	5/23	0.00132917	0.0627207	ABCA5;NPC1;NPC2;ABCA8;APOE
Regulation of Extracellular Matrix Disassembly (GO:0010715)	4/14	0.00138977	0.0627207	CST3;IL6;PDPN;DDR2
Embryonic Cranial Skeleton Morphogenesis (GO:0048701)	4/14	0.00138977	0.0627207	PDGFRA;MTHFD1;SIX1;TGFBR1
Peptidyl-Tyrosine Modification (GO:0018212)	7/46	0.00141492	0.0627207	PDGFRB;PDGFRA;HCK;INSR;EGFR;DDR2;FGFR1
Positive Regulation of Chemotaxis (GO:0050921)	7/46	0.00141492	0.0627207	PDGFRB;PDGFRA;IL6;P2RX4;RARRES2;VEGFA;FGFR1
Regulation of MAP Kinase Activity (GO:0043405)	9/73	0.00146069	0.0637537	PDGFRB;KSR1;INSR;PDGFA;IRAK3;TRIB3;APOE;TPD52L1;FGFR1
Regulation of Defense Response (GO:0031347)	11/103	0.00151235	0.0650082	HERC5;HCK;AKNA;ERAP1;CASP1;NR1D2;APOE;LETMD1;PTGS2;SAMHD1;BIRC3
Positive Regulation of Extracellular Matrix Disassembly (GO:0090091)	3/7	0.00158528	0.0662074	IL6;PDPN;DDR2
Positive Regulation of Canonical NF-kappaB Signal Transduction (GO:0043123)	17/204	0.00160039	0.0662074	CD40;INSR;HTR2B;TNFRSF10B;IRAK3;LITAF;MID2;VEGFA;BST2;NAMPT;CASP1;TRIM25;RBCK1;CARD16;ALPK1;APOL3;BIRC3
Negative Regulation of Cold-Induced Thermogenesis (GO:0120163)	7/47	0.00161026	0.0662074	ADAMTS5;LAMA4;DDIT3;ARRDC3;ZNF423;IL18R1;MAP2K6
Positive Regulation of Macromolecule Metabolic Process (GO:0010604)	6/35	0.00164143	0.0665249	CSF1;DTX3L;RAB29;KLF4;MAP2K5;KLF2
Positive Regulation of Macromolecule Biosynthetic Process (GO:0010557)	25/355	0.0017105	0.0683476	CSF1;LEF1;EPB41L4B;LAMP3;NAMPT;CTSH;MARK1;PDGFRB;EGR1;VDR;INSR;EPHX2;FN1;MITF;KLF4;TGFBR1;WARS1;VEGFA;P2RX7;SFRP4;SLC25A37;PLSCR1;IL6;SLC6A9;TLR3
Retinal Metabolic Process (GO:0042574)	4/15	0.00183997	0.0705407	ALDH1A3;AKR1C3;CYP1B1;ALDH8A1
Positive Regulation of Transmembrane Transport (GO:0034764)	4/15	0.00183997	0.0705407	C3;P2RX7;SLC38A1;NR4A3
Prostaglandin Biosynthetic Process (GO:0001516)	4/15	0.00183997	0.0705407	PTGIS;PLA2G4A;PTGS2;PTGDS
Neutral Amino Acid Transport (GO:0015804)	6/36	0.00190891	0.0708901	SLC38A1;SLC7A7;SLC6A9;SLC1A4;SLC38A9;SLC7A11
Positive Regulation of Epithelial Cell Migration (GO:0010634)	6/36	0.00190891	0.0708901	EPB41L4B;FGF7;PRKCE;CTSH;RTN4;MAP4K4
Response to Glucocorticoid (GO:0051384)	5/25	0.00197403	0.0708901	IL6;BCL2L11;SLIT3;SLIT2;ZFP36L2
Icosanoid Biosynthetic Process (GO:0046456)	5/25	0.00197403	0.0708901	PTGIS;CASP1;AKR1C3;PLA2G4A;PTGDS
Negative Regulation of Axonogenesis (GO:0050771)	5/25	0.00197403	0.0708901	FYCO1;EFNB3;SEMA6D;PTEN;RTN4
Negative Regulation of Cell Motility (GO:2000146)	13/139	0.00200046	0.0709414	IFITM1;PTEN;MITF;ADARB1;TGFBR1;BST2;PDZD2;SAP30L;CYP1B1;SLIT2;SRGAP2;SRGAP1;OGT
Cellular Response to Hypoxia (GO:0071456)	9/77	0.00212971	0.0745924	EGLN1;PTGIS;PDZD2;EPAS1;PDK3;AK4;PTGS2;RTN4;VEGFA
Positive Regulation of Peptidyl-Tyrosine Phosphorylation (GO:0050731)	8/63	0.00218869	0.0757232	TNFSF18;FGF7;IL6;ARHGEF2;PARP9;EFNA5;PARP14;VEGFA
Regulation of Response to Cytokine Stimulus (GO:0060759)	4/16	0.00238197	0.0786318	IFIH1;KLF4;PARP9;MAP2K5
Positive Regulation of Vasculature Development (GO:1904018)	11/109	0.00238401	0.0786318	CD40;CXCL12;BTG1;PTGIS;NINJ1;CYP1B1;CTSH;CHI3L1;RTN4;TGFBR1;VEGFA
Positive Regulation of Cytokine Production (GO:0001819)	23/325	0.00241195	0.0786318	EGR1;TSLP;PDE4D;CEBPG;HTR2B;ISG15;PTGS2;C3;IFIH1;C5;IL6;DDIT3;CASP1;IRF7;CYP1B1;CHI3L1;ARHGEF2;PLCB1;IL6ST;CD200;TLR3;IL18R1;HLA-DPA1
Regulation of Inflammatory Response (GO:0050727)	19/249	0.00243218	0.0786318	AKNA;PTGIS;TSLP;TNFAIP6;NR1D2;IFI35;NMI;PTGS2;KLF4;HCK;IL6;NINJ1;NFKBIZ;CASP1;APOE;LETMD1;CD200;TLR3;BIRC3
Regulation of Endoplasmic Reticulum Unfolded Protein Response (GO:1900101)	3/8	0.00246677	0.0786318	HSPA5;CREBRF;PIK3R1
Regulation of Fertilization (GO:0080154)	3/8	0.00246677	0.0786318	CFAP69;LHFPL2;PLCB1
Biogenic Amine Catabolic Process (GO:0042402)	3/8	0.00246677	0.0786318	DMGDH;SLC44A1;HNMT
L-alpha-amino Acid Transmembrane Transport (GO:1902475)	6/38	0.00254129	0.0800371	SLC38A1;SLC7A7;SLC1A4;SLC38A9;SLC7A11;SLC7A2
Negative Regulation of DNA-templated Transcription (GO:0045892)	55/1006	0.00256728	0.0800371	CDKN1C;ZBTB20;BACH2;EDNRB;CAPN3;LRRFIP1;MAGI1;TGIF1;FST;RFX3;MITF;PARP9;ZEB2;MAF;IFI27;TBL1XR1;DDIT3;IRF7;TRIB3;PLCB1;ATF3;FOXC1;NFIX;LEF1;GLIS2;HMBOX1;SAP30L;PRDM16;MXI1;HIVEP1;NDN;TBL1X;ZNF423;ZBED6;MAP2K5;RUNX1T1;CBX7;TCF7L2;TCF7L1;VDR;IRF2BP2;NR1D2;KLF4;KLF2;POU6F1;VEGFA;KLF8;PER2;NR4A2;GCLC;NR4A3;NFIB;CREBRF;FOSB;OGT
Apoptotic Process (GO:0006915)	18/232	0.00261105	0.080517	CYFIP2;ZNF395;DAPK1;DAPK2;PRKCE;IFI6;TNFRSF10B;EFNA5;RTN4;IFIT2;PLSCR1;BCL2L11;IFI27;DDIT4;BCL2;CAPN3;OGT;MAP3K5
Negative Regulation of Neurogenesis (GO:0050768)	5/27	0.00282168	0.0860764	FYCO1;PCM1;IL6;EFNB3;PTEN
Regulation of Leukocyte Chemotaxis (GO:0002688)	4/17	0.00302445	0.0903196	IL6;CAMK1D;NINJ1;SLIT2
Prostanoid Biosynthetic Process (GO:0046457)	4/17	0.00302445	0.0903196	PTGIS;PLA2G4A;PTGS2;PTGDS
Regulation of Apoptotic Signaling Pathway (GO:2001233)	6/40	0.00331913	0.0980871	NR4A2;DAPK2;BCL2;CTSH;TPD52L1;TGFBR1
L-arginine Transmembrane Transport (GO:1903826)	3/9	0.00359871	0.0989674	SLC7A7;SLC38A9;SLC7A2
T-helper 17 Cell Lineage Commitment (GO:0072540)	3/9	0.00359871	0.0989674	IL6;IL6ST;JAK1
Regulation of Mast Cell Activation (GO:0033003)	3/9	0.00359871	0.0989674	MILR1;PLSCR1;TSLP
Activation of NF-kappaB-inducing Kinase Activity (GO:0007250)	3/9	0.00359871	0.0989674	CHI3L1;TNFRSF10B;TLR3
Basic Amino Acid Transmembrane Transport (GO:1990822)	3/9	0.00359871	0.0989674	SLC7A7;SLC38A9;SLC7A2
Serine Family Amino Acid Catabolic Process (GO:0009071)	3/9	0.00359871	0.0989674	AMT;CDO1;THNSL2
Positive Regulation of Keratinocyte Migration (GO:0051549)	3/9	0.00359871	0.0989674	EPB41L4B;FGF7;MAP4K4
Regulation of Smooth Muscle Cell Proliferation (GO:0048660)	7/54	0.00362799	0.0989674	PDGFRB;TCF7L2;IL6;NR4A3;RBPMS2;PIK3R1;APOE
Positive Regulation of Cell Differentiation (GO:0045597)	21/297	0.00367981	0.0994251	MSR1;TCF7L2;IFITM1;FOXC1;TCF7L1;BTG1;CSF1;RARRES2;LEF1;TENT5A;TGFBR1;IL6;RAP1A;PDPN;ARHGEF2;WDFY2;SOX6;PLCB1;IL6ST;DDR2;FGFR1

## Sheet: Suppl. Table S4
Supplementary Table S4: list of the 50 top up- and down-regulated genes in AML-MSCs, selected by calculating the mean gene expression levels for AML-MSCs versus h-MSCs and ranking genes according to the difference between means.
top 50 UP	top 50 DOWN
COL15A1	DEPDC1
LAMP3	FAM83D
CHI3L1	GTSE1
PNMA2	CDC20
ADAMTS5	PCDH7
NFYC	CCNB2
RAP1A	CHRM3
PEAR1	TTK
IGF2	TMSB15A
SCRG1	CCDC85A
ECM2	RRM2
CXCL12	SHCBP1
FAM129A	NEK2
PTGS2	KIF14
INHBE	RPS4Y1
HES1	PBK
RARRES2	LRRC15
VCAM1	LMCD1
TRIB3	BIRC5
COL21A1	EREG
TM6SF1	NUF2
PTGFR	ZFMP2
XIST	HIST1H2
CSTA	AQP1
IFITM1	CCNA2
EPSTI1	CEP55
ROR2	BUB1
EVI2B	KIF20A
SLC40A1	STXBP6
CNOI1	CCNB1
C11ORF96	NRG1
CD200	TMEFF2
U2AF2	C15ORF54
PTX3	MURC
ERAP1	ACTG2
IFI44L	DLGAP5
SAMD9	TSPAN13
FRY	KRTAP1-1
EVI2A	SERPINB7
KLF4	GABRB2
EYA4	MFAP5
MAF	DKK1
RBP1	KRTAP2
NR4A2	ANLN
N4BP2L1	OXTR
SEPP1	ASPM
BST2	XG
DHRS3	CDKN3
ID2	ANO1
G0S2	PCDH10
